# Supplementary material for: Comparison of intra-session reliability of force-velocity-power variables between a horizontal dynamic leg press device and vertical jump tests
Source: PLoS One. 2025 Sep 2;20(9):e0331671. doi: 10.1371/journal.pone.0331671 (PMC12404365; doi:10.1371/journal.pone.0331671)
Supplement: S1 Dataset — (XLSX) [file pone.0331671.s001.xlsx]

## Sheet: Original data
					HDLPD
					100% BW (trial 1)							100% BW (trial 2)							120% BW (trial 1)							120% BW (trial 2)							140% BW (trial 1)							140% BW (trial 2)							160% BW (trial 1)
Participant	Age (years)	Height (cm)	Body mass (kg)		Peak force (N)	Peak velocity (m/s)	Peak power (W)	Mean force (N)	Mean velocity (m/s)	Mean power (W)		Peak force (N)	Peak velocity (m/s)	Peak power (W)	Mean force (N)	Mean velocity (m/s)	Mean power (W)		Peak force (N)	Peak velocity (m/s)	Peak power (W)	Mean force (N)	Mean velocity (m/s)	Mean power (W)		Peak force (N)	Peak velocity (m/s)	Peak power (W)	Mean force (N)	Mean velocity (m/s)	Mean power (W)		Peak force (N)	Peak velocity (m/s)	Peak power (W)	Mean force (N)	Mean velocity (m/s)	Mean power (W)		Peak force (N)	Peak velocity (m/s)	Peak power (W)	Mean force (N)	Mean velocity (m/s)	Mean power (W)		Peak force (N)	Peak velocity (m/s)	Peak power (W)
1	19	177	60.9		1103.82	1.45	703.395	832.096	0.94587	787.055		1054.62	1.375	648.585	817.621	0.905417	740.288		1190.71	1.4	736.89	938.752	0.924159	867.556		1179.12	1.385	715.575	911.199	0.874376	796.731		1416.48	1.485	928.725	1080.47	0.964278	1041.87		1230.78	1.315	736.89	1033.83	0.872042	901.541		1382.14	1.34	837.375
2	19	178	65.8		1440.34	1.775	1148.21	1043.07	1.26563	1320.14		1451.38	1.8	1158.08	1048.55	1.26485	1326.26		1461.27	1.67	1102.15	1126.01	1.15319	1298.51		1445.37	1.645	1082.41	1124.1	1.15667	1300.21		1486.74	1.555	1072.54	1212.97	1.08057	1310.7		1465.51	1.535	1042.93	1208.86	1.04911	1268.23		1537.33	1.445	1049.51
3	19	182	69.5		1485.83	1.83	1251	1035.84	1.13543	1176.13		1469.68	1.82	1216.25	1076.15	1.21719	1309.88		1484.62	1.68	1171.08	1163.64	1.11633	1299.01		1576.73	1.775	1296.17	1197.23	1.19959	1436.18		1644.23	1.705	1313.55	1313.52	1.16963	1536.34		1647.78	1.7	1317.03	1297.53	1.11612	1448.21		1718.91	1.65	1337.88
4	21	167.7	60.5		1237.65	1.645	931.7	950.321	1.14786	1090.84		1261.12	1.665	952.875	942.722	1.14558	1079.97		1277.93	1.56	928.675	1021.11	1.0546	1076.86		1257.13	1.53	889.35	1012.09	1.07096	1083.91		1326.45	1.45	889.35	1089.66	0.976888	1064.48		1372.57	1.515	955.9	1100.13	0.999416	1099.49		1367.76	1.39	904.475
5	19	182	70.1		1453.58	1.83	1188.2	1156.55	1.34967	1560.96		1481	1.85	1212.73	1137.81	1.33862	1523.1		1616.01	1.81	1293.35	1254.11	1.31481	1648.91		1565.93	1.785	1247.78	1247.49	1.28998	1609.24		1554.49	1.605	1142.63	1313.04	1.14263	1500.32		1592.66	1.615	1156.65	1324	1.17475	1555.36		1713.7	1.615	1254.79
6	18	171	57.4		1248.89	1.69	949.97	902.903	1.17794	1063.56		1262.11	1.685	975.8	892.058	1.15994	1034.73		1234.33	1.555	872.48	944.027	1.00843	951.984		1349.51	1.665	1015.98	988.627	1.12834	1115.51		1365.31	1.535	952.84	1063.81	1.02176	1086.96		1421.22	1.62	1036.07	1068	1.03372	1104.02		1367.43	1.425	901.18
7	19	172	59.4		1406.38	1.795	1158.3	984.995	1.26652	1247.52		1364.8	1.705	1078.11	982.975	1.23568	1214.64		1403.18	1.63	1066.23	1062.12	1.168	1240.56		1388.19	1.61	1039.5	1056.45	1.15624	1221.52		1435.32	1.545	1039.5	1136.65	1.08878	1237.56		1459.47	1.59	1084.05	1123.98	1.05797	1189.14		1501.94	1.49	1051.38
8	21	176	59.4		1101.39	1.415	709.83	856.881	0.974839	835.321		1086.55	1.4	692.01	848.826	0.971642	824.755		1190.7	1.39	751.41	950.985	0.975804	927.975		1123.66	1.305	680.13	925.412	0.887637	821.43		1264.66	1.32	769.23	1047.24	0.906848	949.69		1265.32	1.35	772.2	1023.3	0.855209	875.134		1278.24	1.22	727.65
9	21	171	65.3		1268.63	1.525	894.61	962.213	1.06539	1025.13		1155.8	1.405	757.48	907.414	0.940129	853.086		1329.83	1.455	910.935	1059.1	0.999778	1058.86		1356.01	1.49	940.32	1068.96	1.02671	1097.51		1377.8	1.38	901.14	1147.74	0.91079	1045.35		1433.04	1.445	969.705	1163.69	0.956631	1113.22		1500.51	1.425	1005.62
10	19	166	61.6		1371.71	1.745	1090.32	979.844	1.2009	1176.69		1328.55	1.69	1016.4	967.154	1.16381	1125.58		1385.53	1.62	1034.88	1065.62	1.15041	1225.9		1368.03	1.61	1004.08	1054.35	1.12957	1190.96		1439.73	1.565	1041.04	1153.69	1.08177	1248.02		1403.74	1.535	988.68	1131.44	1.03998	1176.67		1437.54	1.44	979.44
11	18	173	57.9		1260.35	1.76	1019.04	973.64	1.2304	1197.96		1336.1	1.805	1091.41	1001.6	1.30739	1309.48		1406.34	1.76	1126.16	1087.23	1.26122	1371.24		1390.58	1.74	1105.89	1076.5	1.23421	1328.63		1479.7	1.725	1172.47	1172.82	1.21698	1427.3		1421.28	1.655	1088.52	1149.34	1.15838	1331.38		1436.26	1.51	1021.93
12	19	180	60.8		1107.97	1.51	778.24	908.212	1.07873	979.72		1014.37	1.395	674.88	865.601	0.979979	848.271		1196.14	1.46	820.8	1010.52	1.06376	1074.96		1175.13	1.46	805.6	1014.52	1.05878	1074.15		1225.37	1.355	793.44	1094.19	0.987454	1080.46		1232.67	1.345	796.48	1094.99	0.998895	1093.78		1259.93	1.26	772.16
13	21	162	52		970.482	1.26	595.4	800.997	0.898883	720.003		1076.49	1.39	715	852.212	1.00459	856.124		1115.09	1.33	715	932.054	0.977704	911.273		1117.77	1.34	725.4	930.309	0.983045	914.536		1195.15	1.325	769.6	1028.84	0.990458	1019.02		1236.3	1.365	808.6	1036.57	0.990055	1026.26		1189.51	1.23	717.6
14	19	179	68.3		1361.69	1.725	1103.04	1081.49	1.24464	1346.07		1348.88	1.705	1082.56	1089.69	1.24845	1360.43		1377.25	1.575	1041.58	1167.26	1.1739	1370.25		1393.69	1.63	1075.72	1171.25	1.17645	1377.92		1408.94	1.505	1031.33	1264.17	1.1026	1393.87		1359.95	1.44	969.86	1239.94	1.03728	1286.17		1545.42	1.465	1106.46
15	21	171	55.5		1169.33	1.58	804.75	840.674	1.08468	911.863		1092.88	1.485	721.5	809.096	1.00269	811.27		1227.21	1.51	815.85	931.913	1.06312	990.737		1189.84	1.48	782.55	908.351	1.00267	910.775		1214.14	1.365	757.575	989.719	0.946741	937.008		1258.91	1.4	799.2	1003.63	0.985343	988.923		1276.2	1.295	752.025
16	21	175	65.6		1404.97	1.73	1088.96	1045.43	1.29594	1354.81		1369.99	1.725	1052.88	1027.46	1.24722	1281.47		1489.88	1.72	1134.88	1150.39	1.26212	1451.94		1452.6	1.68	1108.64	1148.76	1.23309	1416.52		1431.25	1.525	1013.52	1209.26	1.0874	1314.96		1497.47	1.59	1092.24	1232.1	1.14494	1410.69		1465.33	1.4	970.88
17	19	163	54.3		1103.97	1.545	779.205	851.577	1.06439	906.413		1080.2	1.52	752.055	842.788	1.05868	892.246		1183.93	1.52	825.36	925.158	1.04655	968.224		1140.21	1.47	771.06	912.203	1.01052	921.798		1229.31	1.445	819.93	994.468	0.949238	943.987		1272.07	1.505	879.66	1015.04	1.00054	1015.58		1274.85	1.385	836.22
18	19	169	52.8		1147.14	1.625	831.6	836.169	1.11885	935.55		1166.33	1.64	850.08	842.874	1.14825	967.833		1174.31	1.505	794.64	911.638	1.07372	978.846		1086.9	1.45	723.36	894.202	1.03178	922.621		1197.76	1.425	781.44	975.816	0.991248	967.276		1246.97	1.48	831.6	985.822	1.02542	1010.88		1239.94	1.345	776.16
19	21	173	76.6		1476.17	1.675	1122.19	1101.08	1.15791	1274.96		1510.87	1.715	1175.81	1137.34	1.20926	1375.34		1598.69	1.64	1206.45	1261.05	1.16195	1465.28		1654.49	1.705	1286.88	1266.75	1.18204	1497.34		1666.68	1.57	1206.45	1363.83	1.06587	1453.67		1733.67	1.615	1290.71	1381.6	1.10483	1526.44		1820.99	1.56	1313.69
Abbreviations: HDLPD, horizontal dynamic leg press device; BW, body weight; SJ, squat jump; CMJ, countermovement jump; UL, unloaded condition; ML, moderate-loaded condition; HL, high-loaded condition
[truncated: 105 more columns]
